# Supplementary material for: How the Plants for Joints multidisciplinary lifestyle intervention achieved its effects: a mixed methods process evaluation
Source: BMC Public Health. 2024 Apr 13;24:1034. doi: 10.1186/s12889-024-18554-2 (PMC11016213; doi:10.1186/s12889-024-18554-2)
Supplement: Supplementary file 5 — Additional file 5. Codebook used for thematic analysis of focus group and interview transcripts. [file 12889_2024_18554_MOESM5_ESM.xlsx]

## Sheet: codes
name	comment	codegroup 1	codegroup 2	codegroup 3
1.1.1 FG Via Reade	Any talk of hearing about the Plants for joints program via Reade.	1. How participants heard of the program	1.1 Any way participants heard of the program	Focusgroup participants
1.1.2 FG Via rheumatologist	Any talk of hearing about the Plants for joints program via the rheumatologist.	1. How participants heard of the program	1.1 Any way participants heard of the program	Focusgroup participants
1.1.3 FG Via social media or the internet	Any talk of hearing about the Plants for joints program via social media or the internet.	1. How participants heard of the program	1.1 Any way participants heard of the program	Focusgroup participants
1.1.4 FG Via the newspaper	Any talk of hearing about the Plants for joints program via the newspaper article.	1. How participants heard of the program	1.1 Any way participants heard of the program	Focusgroup participants
1.1.5 FG Via Dokters van Morgen (TV episode)	Any talk of hearing about the Plants for joints program via Dokters van Morgen (TV episode)	1. How participants heard of the program	1.1 Any way participants heard of the program	Focusgroup participants
1.1.6 FG Via social network (friends, family)	Any talk of hearing about the Plants for joints program via social network (friends, family).	1. How participants heard of the program	1.1 Any way participants heard of the program	Focusgroup participants
1.1.7 FG Via other healthcare progressionals	Any talk of hearing about the Plants for joints program via other healthcare progressionals.	1. How participants heard of the program	1.1 Any way participants heard of the program	Focusgroup participants
2.1.1 PEX Method of recruitment program executers	Any talk of how they were approached to take part in the Plants for Joints project.	2. Way program executers were approached to take part in the Plants for Joints project	2.1 How program executers were recruited	Interviews executers
2.1.2 PEX Method of recruitment participants
6.1.1 PEX Implementation of role (fidelity)	Any talk of satisfaction of how the implementation of the role went.	6. Program executers' views of the extent to which they deliverd the Plants for Joints program as planned/ instructed (fidelity)	Interviews executers	6.1 Fidelity / if role was executed as planned
6.1.2 PEX Program execetures role in program (description and experience)
6.1.3 PEX Development of the program
7.1.1 PEX Set personal goals	Any talk of (the usefulnes of) setting personal goals.	7.1 Behavioral change techniques	7. Program executers' views of the extent to which they stimulated the use of behavioural change techniques	Interviews executers
7.1.2 PEX Take initiative (in your lifestyle change)	Any talk of (the usefulnes of) taking initiative (in your lifestyle change).	7.1 Behavioral change techniques	7. Program executers' views of the extent to which they stimulated the use of behavioural change techniques	Interviews executers
7.1.3 PEX Make lifestyle changes in a way that suits you	Any talk of (the usefulnes of) making lifestyle changes in a way that suits you.	7.1 Behavioral change techniques	7. Program executers' views of the extent to which they stimulated the use of behavioural change techniques	Interviews executers
7.1.4 PEX Ask for help if you get stuck	Any talk of (the usefulnes of) asking for help if you get stuck.	7.1 Behavioral change techniques	7. Program executers' views of the extent to which they stimulated the use of behavioural change techniques	Interviews executers
7.1.5 PEX Search for solutions and possibilities when something isn’t working	Any talk of (the usefulnes of) searching for solutions and possibilities when something isn’t working.	7.1 Behavioral change techniques	7. Program executers' views of the extent to which they stimulated the use of behavioural change techniques	Interviews executers
7.1.6 PEX Come up with strategies or make plans to deal with difficulties	Any talk of (the usefulnes of) coming up with strategies or make plans to deal with difficulties.	7.1 Behavioral change techniques	7. Program executers' views of the extent to which they stimulated the use of behavioural change techniques	Interviews executers
7.1.7 PEX Reflect on what is going well	Any talk of (the usefulnes of) reflecting on what is going well.	7.1 Behavioral change techniques	7. Program executers' views of the extent to which they stimulated the use of behavioural change techniques	Interviews executers
7.1.8 PEX Celebrate personal victories and share these with others	Any talk of (the usefulnes of) celebrating personal victories and share these with others.	7.1 Behavioral change techniques	7. Program executers' views of the extent to which they stimulated the use of behavioural change techniques	Interviews executers
7.1.9 PEX Accept that making mistakes is part of making lifestyle changes	Any talk of (the usefulnes of) accepting that making mistakes is part of making lifestyle changes.	7.1 Behavioral change techniques	7. Program executers' views of the extent to which they stimulated the use of behavioural change techniques	Interviews executers
7.1.10 PEX Realize that each (little) step counts	Any talk of (the usefulnes of) realizing that each (little) step counts.	7.1 Behavioral change techniques	7. Program executers' views of the extent to which they stimulated the use of behavioural change techniques	Interviews executers
7.1.11 PEX Trust yourself to make changes to your lifestyle	Any talk of (the usefulnes of) trusting yourself to make changes to your lifestyle.	7.1 Behavioral change techniques	7. Program executers' views of the extent to which they stimulated the use of behavioural change techniques	Interviews executers
7.1.12 PEX Come up with strategies to deal with relapses	Any talk of (the usefulnes of) coming up with strategies to deal with relapses.	7.1 Behavioral change techniques	7. Program executers' views of the extent to which they stimulated the use of behavioural change techniques	Interviews executers
7.1.13 PEX Stimulate use of behavioural change techniques in general/ other / not specified
9.1.1 FG Make lifestyle changes in a group setting	Any talk of the group-based nature of Plants for Joints being a motivating factor for joining the program.	9. Participants' reported motivation to join the program	Focusgroup participants	9.1 Motivation to join the program
9.1.2 FG Guidance with making lifestyle changes	Any talk of getting guidance to aid lifestyle changes being a motivating factor for joining the program.	9. Participants' reported motivation to join the program	Focusgroup participants	9.1 Motivation to join the program
9.1.3 FG Reduce my symptoms without (more) medication	Any talk of trying to reduce symptoms without needing (more) medication as being a motivating factor for joining the program.	9. Participants' reported motivation to join the program	Focusgroup participants	9.1 Motivation to join the program
9.1.4 FG Prevent symptoms from progressing	Any talk of trying to prevent symptoms from worsening as being a motivating factor for joining the program.	9. Participants' reported motivation to join the program	Focusgroup participants	9.1 Motivation to join the program
9.1.5 FG Thought lifestyle changes could influence my symptoms / self control	Any talk of belief that lifestyle changes can influence symptoms as being a motivating factor for joining the program.	9. Participants' reported motivation to join the program	Focusgroup participants	9.1 Motivation to join the program
9.1.6 FG Lose weight	Any talk of weightloss as being a motivating factor for joining the program.	9. Participants' reported motivation to join the program	Focusgroup participants	9.1 Motivation to join the program
9.1.7 FG Improve my general health	Any talk of trying to improve general health as being a motivating factor for joining the program.	9. Participants' reported motivation to join the program	Focusgroup participants	9.1 Motivation to join the program
9.1.8 FG Improve my blood sugar or cholesterol	Any talk of trying to improve bloodsugar, blood pressire and/or cholesterol levels as being a motivating factor for joining the program.	9. Participants' reported motivation to join the program	Focusgroup participants	9.1 Motivation to join the program
9.1.9 FG Positive results heard about the program	Any talk of positive results from the Plants for Joints program as being a motivating factor for joining the program.	9. Participants' reported motivation to join the program	Focusgroup participants	9.1 Motivation to join the program
9.1.10 FG Recommended by my doctor	Any talk of recommendations from a doctor as being a motivating factor for joining the program.	9. Participants' reported motivation to join the program	Focusgroup participants	9.1 Motivation to join the program
9.1.11 FG Recommended by a friend or family member	Any talk of recommendations from a friend or family member as being a motivating factor for joining the program.	9. Participants' reported motivation to join the program	Focusgroup participants	9.1 Motivation to join the program
9.1.12 FG Other motivation to join the program
10.1.1 FG Influence from the social environment on signing up	Any talk of the influence from the social environment on deciding whether to join the program.	10. Barriers and facilitators to sign-up	10.1 Barriers and facilitators to sign-up	Focusgroup participants
10.1.2 FG Doubts whether or not to sign up	Any talk of doubts on deciding whether to join the program and how these were dealt with.	10. Barriers and facilitators to sign-up	10.1 Barriers and facilitators to sign-up	Focusgroup participants
11.1.1 FG Information recieved before starting the program	Any talk about the information recieved before starting the program (usefulness and satisfaction).	11.1 Before the program	11. Participants' experiences with the program before the program started	Focusgroup participants
11.1.2 FG Starting directly or waiting to start (control group)	Any talk about the effect of starting directly or waiting to start (control group).	11.1 Before the program	11. Participants' experiences with the program before the program started	Focusgroup participants
12.1.1 FG Overall satisfaction of program	Any talk about overal satisfaction of the program (no specific tools, activities, methods, etc. mentioned)	12.1 Overall satisfaction of program	12. Participants' overall satisfaction of the program	Focusgroup participants
12.1.2 FG Most usefull aspect
12.1.3 FG Satisfaction movement aspect
12.1.4 FG Satisfaction nutrition aspect
12.1.5 FG Satisfaction relaxation and sleep aspect
13.1.1 FG Expectation management	Any talk about if the program met the expectations that were set before the start.	13.1 Expectation management	13. The extent to which participants' expactations were met	Focusgroup participants
14.1.1 FG Intake / screening	Any talk of the use of the intake or screening session.	Focusgroup participants	14. Participants' view of the extent to which tools and activities were used	14.1 Use of tools and activities
14.1.2 FG Measurements / follow-up measurements	Any talk of the use of the follow-up measurements.	Focusgroup participants	14. Participants' view of the extent to which tools and activities were used	14.1 Use of tools and activities
14.1.3 FG Eetmeter	Any talk of the use of the Eetmeter.	Focusgroup participants	14. Participants' view of the extent to which tools and activities were used	14.1 Use of tools and activities
14.1.4 FG Nutrition information (in binder)	Any talk of the use of the intake or screening session.	Focusgroup participants	14. Participants' view of the extent to which tools and activities were used	14.1 Use of tools and activities
14.1.5 FG Meal plan and recipes	Any talk of the use of the meal plan and recipes.	Focusgroup participants	14. Participants' view of the extent to which tools and activities were used	14.1 Use of tools and activities
14.1.6 FG Homework assignments	Any talk of the use of the homework assignments associated with the group sessions.	Focusgroup participants	14. Participants' view of the extent to which tools and activities were used	14.1 Use of tools and activities
14.1.7 FG WhatsApp group chat	Any talk of the use of the WhatApp group chat.	Focusgroup participants	14. Participants' view of the extent to which tools and activities were used	14.1 Use of tools and activities
14.1.8 FG Fitbit	Any talk of the use of the Fitbit.	Focusgroup participants	14. Participants' view of the extent to which tools and activities were used	14.1 Use of tools and activities
14.1.9 FG 1 on 1 guidance dietist	Any talk of the use of the 1 on 1 dietary advice with the dietician(s).	Focusgroup participants	14. Participants' view of the extent to which tools and activities were used	14.1 Use of tools and activities
14.1.10 FG 1 on 1 guidance fysio	Any talk of the use of the 1 on 1 advice with the physical therapist.	Focusgroup participants	14. Participants' view of the extent to which tools and activities were used	14.1 Use of tools and activities
14.1.11 FG Fasting protocol	Any talk of the use of the fasting ptotocol.	Focusgroup participants	14. Participants' view of the extent to which tools and activities were used	14.1 Use of tools and activities
14.1.13 FG 1 op 1 guidance movement coach
14.1.14 FG Webinars in follow-up
14.1.15 FG 1 on 1 guidance sleep coach
14.1.15 FG Newsletter follow-up
16.1.1 FG The group sessions in general	Any talk about satisfaction of the group sessions in general.	Focusgroup participants	16. Participants' views and experiences of (specific) group sessions	16.1 Views and experiences of group sessions
16.1.2 FG The tempo in which the information was given	Any talk about satisfaction of the tempo in which the information was given.	Focusgroup participants	16. Participants' views and experiences of (specific) group sessions	16.1 Views and experiences of group sessions
16.1.3 FG The ability to understand what was discussed	Any talk about satisfaction of the ability to understand what was discussed.	Focusgroup participants	16. Participants' views and experiences of (specific) group sessions	16.1 Views and experiences of group sessions
16.1.4 FG The length of the sessions	Any talk about satisfaction of the length of the sessions.	Focusgroup participants	16. Participants' views and experiences of (specific) group sessions	16.1 Views and experiences of group sessions
16.1.5 FG The number of sessions	Any talk about satisfaction of the number of sessions.	Focusgroup participants	16. Participants' views and experiences of (specific) group sessions	16.1 Views and experiences of group sessions
16.1.6 FG The time between sessions	Any talk about satisfaction of the time between sessions.	Focusgroup participants	16. Participants' views and experiences of (specific) group sessions	16.1 Views and experiences of group sessions
16.1.7 FG The number of participants in the groups	Any talk about satisfaction of the number of participants in the groups.	Focusgroup participants	16. Participants' views and experiences of (specific) group sessions	16.1 Views and experiences of group sessions
16.1.8 FG Topics discussed	Any talk about satisfaction of the topics discussed.	Focusgroup participants	16. Participants' views and experiences of (specific) group sessions	16.1 Views and experiences of group sessions
16.1.9 FG Relevance of discussed topics	Any talk about satisfaction of the relevance of discussed topics.	Focusgroup participants	16. Participants' views and experiences of (specific) group sessions	16.1 Views and experiences of group sessions
16.1.10 FG Amount of information given about the various topics	Any talk about satisfaction of the amount of information given about the various topics.	Focusgroup participants	16. Participants' views and experiences of (specific) group sessions	16.1 Views and experiences of group sessions
16.1.12 FG Factors that influenced group setting	Any talk of factors which influenced the group setting (positive or negative).	Focusgroup participants	16. Participants' views and experiences of (specific) group sessions	16.1 Views and experiences of group sessions
16.1.13 FG Opportunities to ask questions	Any talk about satisfaction of the opportunities to ask questions.	Focusgroup participants	16. Participants' views and experiences of (specific) group sessions	16.1 Views and experiences of group sessions
16.1.14 FG Answers and reactions to my input	Any talk about satisfaction of the answers and reactions to my input.	Focusgroup participants	16. Participants' views and experiences of (specific) group sessions	16.1 Views and experiences of group sessions
16.1.15 FG The information which was given by the group leaders and coaches	Any talk about satisfaction of the information which was given by the group leaders and coaches.	Focusgroup participants	16. Participants' views and experiences of (specific) group sessions	16.1 Views and experiences of group sessions
16.1.16 FG Sessions given live or online	Any talk about feasability and satisfaction of the sessions given live or online	Focusgroup participants	16. Participants' views and experiences of (specific) group sessions	16.1 Views and experiences of group sessions
16.1.17 FG Factors that influenced group setting	Any talk of factors which influenced the group setting (positive or negative).	Focusgroup participants	16. Participants' views and experiences of (specific) group sessions	16.1 Views and experiences of group sessions
16.2.1 FG Session 1. Cooking workshop	Any talk about Session 1. Cooking workshop.	16.2 Specific group sessions	Focusgroup participants	16. Participants' views and experiences of (specific) group sessions
16.2.2 FG Session 2. How and why Plants for Joints and introduction to mindfulness	Any talk about Session 2. How and why Plants for Joints and introduction to mindfulness.	16.2 Specific group sessions	Focusgroup participants	16. Participants' views and experiences of (specific) group sessions
16.2.3 FG Session 3. Information about processed foods and exercise introduction	Any talk about Session 3. Information about processed foods and exercise introduction.	16.2 Specific group sessions	Focusgroup participants	16. Participants' views and experiences of (specific) group sessions
16.2.4 FG Session 4. Exercise test and relaxation exercises	Any talk about Session 4. Exercise test and relaxation exercises.	16.2 Specific group sessions	Focusgroup participants	16. Participants' views and experiences of (specific) group sessions
16.2.5 FG Session 5. Group chat (successes and challenges) and discuss exercise recommendations	Any talk about Session 5. Group chat (successes and challenges) and discuss exercise recommendations.	16.2 Specific group sessions	Focusgroup participants	16. Participants' views and experiences of (specific) group sessions
16.2.6 FG Session 6. Group chat (favorite food products) and sleep presentation	Any talk about Session 6. Group chat (favorite food products) and sleep presentation.	16.2 Specific group sessions	Focusgroup participants	16. Participants' views and experiences of (specific) group sessions
16.2.7 FG Session 7. Group chat (personal goals) and chair yoga	Any talk about Session 7. Group chat (personal goals) and chair yoga.	16.2 Specific group sessions	Focusgroup participants	16. Participants' views and experiences of (specific) group sessions
16.2.8 FG Session 8. Potluck and relaxation	Any talk about Session 8. Potluck and relaxation.	16.2 Specific group sessions	Focusgroup participants	16. Participants' views and experiences of (specific) group sessions
16.2.9 FG Session 9. Summary of the important lessons discussed and discussion about types of movement	Any talk about Session 9. Summary of the important lessons discussed and discussion about types of movement.	16.2 Specific group sessions	Focusgroup participants	16. Participants' views and experiences of (specific) group sessions
16.2.10 FG Session 10. Group chat (how is it going?), repetition exercise test and the future	Any talk about Session 10. Group chat (how is it going?), repetition exercise test and the future.	16.2 Specific group sessions	Focusgroup participants	16. Participants' views and experiences of (specific) group sessions
17.1.1 FG Overall usefulness of the group setting / approach	Any talk of the overall usefulness of the group setting.	17. Experience on group setting and perceived impact of group setting	Focusgroup participants	17.1 Usefulness and percieved impact of group setting
17.1.2 FG Feeling (personally) connected with the participants in the group	Any talk of feeling (personally) connected with the participants in the group.	17. Experience on group setting and perceived impact of group setting	Focusgroup participants	17.1 Usefulness and percieved impact of group setting
17.1.3 FG Feeling like a part of the group	Any talk of feeling like a part of the group.	17. Experience on group setting and perceived impact of group setting	Focusgroup participants	17.1 Usefulness and percieved impact of group setting
17.1.4 FG Being able to discuss important topics with others in the group	Any talk of being able to discuss important topics with others in the group	17. Experience on group setting and perceived impact of group setting	Focusgroup participants	17.1 Usefulness and percieved impact of group setting
17.1.5 FG Percieved impact on online vs. live sessions on the group setting	Any talk of the impact of online vs. live sessions on the group setting.	17. Experience on group setting and perceived impact of group setting	Focusgroup participants	17.1 Usefulness and percieved impact of group setting
18.1.1 FG To eat a more plant-based diet	Any talk of the percieved impact of the program to eat a more plant-based diet.	18.1 Percieved impact of program on ability to make lifestyle change(s)	18. Participants' perceived impact of program on ability to make lifestyle change(s)	Focusgroup participants
18.1.2 FG To eat a less processed diet	Any talk of the percieved impact of the program to eat a less processed diet.	18.1 Percieved impact of program on ability to make lifestyle change(s)	18. Participants' perceived impact of program on ability to make lifestyle change(s)	Focusgroup participants
18.1.3 FG To exercise more	Any talk of the percieved impact of the program to exercise more.	18.1 Percieved impact of program on ability to make lifestyle change(s)	18. Participants' perceived impact of program on ability to make lifestyle change(s)	Focusgroup participants
18.1.4 FG To be better equipped to ensure a good night’s rest	Any talk of the percieved impact of the program to be better equipped to ensure a good night’s rest.	18.1 Percieved impact of program on ability to make lifestyle change(s)	18. Participants' perceived impact of program on ability to make lifestyle change(s)	Focusgroup participants
18.1.5 FG To relax better and more consciously	Any talk of the percieved impact of the program to relax better and more consciously.	18.1 Percieved impact of program on ability to make lifestyle change(s)	18. Participants' perceived impact of program on ability to make lifestyle change(s)	Focusgroup participants
18.1.6 FG Factors (outside program) that influence lifestyle changes short term
18.1.6 FG Factors outside program which impact shortterm lifestyle change
19.1.0 FG To change lifestyle in general (not specified)
19.1.1 FG To eat a more plant-based diet longterm	Any talk of the percieved long term impact of the program to eat a more plant-based diet.	19.1 Perceived impact of program on ability to make long-term lifestyle change(s)	Focusgroup participants	19. Participants' percieved impact of program on ability to make long-term lifestyle change(s)
19.1.2 FG To eat a less processed diet longterm	Any talk of the percieved long term impact of the program to eat a less processed diet.	19.1 Perceived impact of program on ability to make long-term lifestyle change(s)	Focusgroup participants	19. Participants' percieved impact of program on ability to make long-term lifestyle change(s)
19.1.3 FG To exercise more longterm	Any talk of the percieved long term impact of the program to exercise more.	19.1 Perceived impact of program on ability to make long-term lifestyle change(s)	Focusgroup participants	19. Participants' percieved impact of program on ability to make long-term lifestyle change(s)
19.1.4 FG To be better equipped to ensure a good night’s rest longterm	Any talk of the percieved long term impact of the program to be better equipped to ensure a good night’s rest.	19.1 Perceived impact of program on ability to make long-term lifestyle change(s)	Focusgroup participants	19. Participants' percieved impact of program on ability to make long-term lifestyle change(s)
19.1.5 FG To relax better and more consciously longterm	Any talk of the percieved long term impact of the program to relax better and more consciously.	19.1 Perceived impact of program on ability to make long-term lifestyle change(s)	Focusgroup participants	19. Participants' percieved impact of program on ability to make long-term lifestyle change(s)
19.1.6 FG Factors that influence long term lifestyle change	Any talk of factors which impact (the sustainability of) long term lifestyle changes.	19.1 Perceived impact of program on ability to make long-term lifestyle change(s)	Focusgroup participants	19. Participants' percieved impact of program on ability to make long-term lifestyle change(s)
19.1.7 FG Perceived effects of program
19.1.8 FG Other factors that influence health/ symptoms
19.1.9 FG New difficulties due to lifestyle changes	Koolhydraten combineren met eiwitten / volwaardig eten
20.1.1 FG Overall feasability of the lifestyle program	Any talk of the overall feasability of the lifestyle program.	20. Feasability of program according to participants including effect of COVID-19	20.1 Feasability of program	Focusgroup participants
20.1.2 FG Feasability of eating (more) plant-based	Any talk of the feasability of eating (more) plant-based.	20. Feasability of program according to participants including effect of COVID-20	20.1 Feasability of program	Focusgroup participants
20.1.3 FG Feasability of eating (more) unprocessed foods	Any talk of the feasability of eating (more) unprocessed foods.	20.1 Feasability of program	20. Feasability of program according to participants including effect of COVID-21	Focusgroup participants
20.1.4 FG Feasability of moving more (conciously)	Any talk of the feasability of moving more (conciously).	20.1 Feasability of program	Focusgroup participants	20. Feasability of program according to participants including effect of COVID-22
20.1.5 FG Feasability of practicing relaxation exercises	Any talk of the feasability of practicing relaxation exercises.	20. Feasability of program according to participants including effect of COVID-23	20.1 Feasability of program	Focusgroup participants
20.2.1 FG Effect of COVID-19 on program	Any talk on the effect of COVID-19 on the feasability of the lifestyle program / ability to make lifestyle changes (not including online vs. live group session).	20. Feasability of program according to participants including effect of COVID-24	20.2 Effect of COVID-19 on program	Focusgroup participants
21.1.1 FG Perceived impact of social support	Any talk of percieved impact of social support throughout the program.	21.1 Social support and impact of program on social environment	Focusgroup participants	21. Participants' perceived social support and impact of program on social environment
21.1.2 FG Impact of program on partner to eat a more plant-based diet	Any talk of the percieved impact of program on partner to eat a more plant-based diet.	21.1 Social support and impact of program on social environment	Focusgroup participants	21. Participants' perceived social support and impact of program on social environment
21.1.3 FG Impact of program on partner to exercise more	Any talk of the percieved impact of program on partner to exercise more.	21.1 Social support and impact of program on social environment	Focusgroup participants	21. Participants' perceived social support and impact of program on social environment
21.1.4 FG Impact of program on partner to more frequently or consciously do relaxation exercises	Any talk of the percieved impact of program on partner to more frequently or consciously do relaxation exercises.	21.1 Social support and impact of program on social environment	Focusgroup participants	21. Participants' perceived social support and impact of program on social environment
21.1.5 FG Impact of program on children to eat a more plant-based diet	Any talk of the percieved impact of program on children to eat a more plant-based diet.	21.1 Social support and impact of program on social environment	Focusgroup participants	21. Participants' perceived social support and impact of program on social environment
21.1.6 FG Impact of program on children to exercise more	Any talk of the percieved impact of program on chrildren to exercise more.	21.1 Social support and impact of program on social environment	Focusgroup participants	21. Participants' perceived social support and impact of program on social environment
21.1.7 FG Impact of program on children to more frequently or consciously do relaxation exercises	Any talk of the percieved impact of program on children to more frequently or consciously do relaxation exercises.	21.1 Social support and impact of program on social environment	Focusgroup participants	21. Participants' perceived social support and impact of program on social environment
22.1.0 FG Behavioural change techniques in general
22.1.1 FG Set personal goals	Any talk of (the usefulnes of) setting personal goals.	22. Participants' views and experiences on the guidance and coaching	22.1 Behavioral change techniques	Focusgroup participants
22.1.2 FG Take initiative (in your lifestyle change)	Any talk of (the usefulnes of) taking initiative (in your lifestyle change).	22. Participants' views and experiences on the guidance and coaching	22.1 Behavioral change techniques	Focusgroup participants
22.1.3 FG Make lifestyle changes in a way that suits you	Any talk of (the usefulnes of) making lifestyle changes in a way that suits you.	22. Participants' views and experiences on the guidance and coaching	22.1 Behavioral change techniques	Focusgroup participants
22.1.4 FG Ask for help if you get stuck	Any talk of (the usefulnes of) asking for help if you get stuck.	22. Participants' views and experiences on the guidance and coaching	22.1 Behavioral change techniques	Focusgroup participants
22.1.5 FG Search for solutions and possibilities when something isn’t working	Any talk of (the usefulnes of) searching for solutions and possibilities when something isn’t working.	22. Participants' views and experiences on the guidance and coaching	22.1 Behavioral change techniques	Focusgroup participants
22.1.6 FG Come up with strategies or make plans to deal with difficulties	Any talk of (the usefulnes of) coming up with strategies or make plans to deal with difficulties.	22. Participants' views and experiences on the guidance and coaching	22.1 Behavioral change techniques	Focusgroup participants
22.1.7 FG Reflect on what is going well	Any talk of (the usefulnes of) reflecting on what is going well.	22. Participants' views and experiences on the guidance and coaching	22.1 Behavioral change techniques	Focusgroup participants
22.1.8 FG Celebrate personal victories and share these with others	Any talk of (the usefulnes of) celebrating personal victories and share these with others.	22. Participants' views and experiences on the guidance and coaching	22.1 Behavioral change techniques	Focusgroup participants
22.1.9 FG Accept that making mistakes is part of making lifestyle changes	Any talk of (the usefulnes of) accepting that making mistakes is part of making lifestyle changes.	22. Participants' views and experiences on the guidance and coaching	22.1 Behavioral change techniques	Focusgroup participants
22.1.10 FG Realize that each (little) step counts	Any talk of (the usefulnes of) realizing that each (little) step counts.	22. Participants' views and experiences on the guidance and coaching	22.1 Behavioral change techniques	Focusgroup participants
22.1.11 FG Trust yourself to make changes to your lifestyle	Any talk of (the usefulnes of) trusting yourself to make changes to your lifestyle.	22. Participants' views and experiences on the guidance and coaching	22.1 Behavioral change techniques	Focusgroup participants
22.1.12 FG Come up with strategies to deal with relapses	Any talk of (the usefulnes of) coming up with strategies to deal with relapses.	22. Participants' views and experiences on the guidance and coaching	22.1 Behavioral change techniques	Focusgroup participants
22.2.1 FG Guidance In general	Any talk of the satisfaction of the supervision and guidance in general.	22.2 Satisfaction guidance and coaching	22. Participants' views and experiences on the guidance and coaching	Focusgroup participants
22.2.2 FG Group leaders	Any talk of the satisfaction of the guidance from the group leaders.	22.2 Satisfaction guidance and coaching	22. Participants' views and experiences on the guidance and coaching	Focusgroup participants
22.2.3 FG Movement coaches	Any talk of the satisfaction of the guidance from the movement coaches.	22.2 Satisfaction guidance and coaching	22. Participants' views and experiences on the guidance and coaching	Focusgroup participants
22.2.4 FG Physical therapist	Any talk of the satisfaction of the guidance from the physical therapist.	22.2 Satisfaction guidance and coaching	22. Participants' views and experiences on the guidance and coaching	Focusgroup participants
22.2.5 FG Sleep coaches	Any talk of the satisfaction of the guidance from the sleep coaches.	22.2 Satisfaction guidance and coaching	22. Participants' views and experiences on the guidance and coaching	Focusgroup participants
22.2.6 FG Dieticians / interns	Any talk of the satisfaction of the guidance from the dieticians / interns.	22.2 Satisfaction guidance and coaching	22. Participants' views and experiences on the guidance and coaching	Focusgroup participants
22.2.7 FG Distibution between group and individual guidance	Any talk of the satisfaction of the distibution between group and individual guidance.	22.2 Satisfaction guidance and coaching	22. Participants' views and experiences on the guidance and coaching	Focusgroup participants
23.1.1 PEX Views and experiences: Guidance and coaching	Any talk about the views and experiences of the guidance and coaching	23. Program executers' views and experiences on how their guidance and coaching	23.1 Views and experiences on guidance and coaching in general	Interviews executers
23.1.2 PEX Views and experiences: Distibution between group and individual guidance	Any talk of satisfaction of the (distibution between) group and individual guidance.	23. Program executers' views and experiences on how their guidance and coaching	Interviews executers	23.3 Distinction between group and individual guidance
23.2.0 PEX Views and experiences: Use of behavioural change techniques
23.2.1 PEX Views and experiences: Use of other behavioural change techniques
23.2.1 PEX Set personal goals	Any talk of (the usefulnes of) setting personal goals.	23. Program executers' views and experiences on how their guidance and coaching	23.2 Views and experiences on use of behavioural change techniques	Interviews executers
23.2.1 PEX Views and experiences: Use of behavioural change techniques
23.2.2 PEX Take initiative (in your lifestyle change)	Any talk of (the usefulnes of) taking initiative (in your lifestyle change).	23. Program executers' views and experiences on how their guidance and coaching	23.2 Views and experiences on use of behavioural change techniques	Interviews executers
23.2.3 PEX Make lifestyle changes in a way that suits you	Any talk of (the usefulnes of) making lifestyle changes in a way that suits you.	23. Program executers' views and experiences on how their guidance and coaching	23.2 Views and experiences on use of behavioural change techniques	Interviews executers
23.2.4 PEX Ask for help if you get stuck	Any talk of (the usefulnes of) asking for help if you get stuck.	23. Program executers' views and experiences on how their guidance and coaching	23.2 Views and experiences on use of behavioural change techniques	Interviews executers
23.2.5 PEX Search for solutions and possibilities when something isn’t working	Any talk of (the usefulnes of) searching for solutions and possibilities when something isn’t working.	23. Program executers' views and experiences on how their guidance and coaching	23.2 Views and experiences on use of behavioural change techniques	Interviews executers
23.2.6 PEX Come up with strategies or make plans to deal with difficulties	Any talk of (the usefulnes of) coming up with strategies or make plans to deal with difficulties.	23. Program executers' views and experiences on how their guidance and coaching	23.2 Views and experiences on use of behavioural change techniques	Interviews executers
23.2.7 PEX Reflect on what is going well	Any talk of (the usefulnes of) reflecting on what is going well.	23. Program executers' views and experiences on how their guidance and coaching	23.2 Views and experiences on use of behavioural change techniques	Interviews executers
23.2.8 PEX Celebrate personal victories and share these with others	Any talk of (the usefulnes of) celebrating personal victories and share these with others.	23. Program executers' views and experiences on how their guidance and coaching	23.2 Views and experiences on use of behavioural change techniques	Interviews executers
23.2.9 PEX Accept that making mistakes is part of making lifestyle changes	Any talk of (the usefulnes of) accepting that making mistakes is part of making lifestyle changes.	23. Program executers' views and experiences on how their guidance and coaching	23.2 Views and experiences on use of behavioural change techniques	Interviews executers
23.2.10 PEX Realize that each (little) step counts	Any talk of (the usefulnes of) realizing that each (little) step counts.	23. Program executers' views and experiences on how their guidance and coaching	23.2 Views and experiences on use of behavioural change techniques	Interviews executers
23.2.11 PEX Trust yourself to make changes to your lifestyle	Any talk of (the usefulnes of) trusting yourself to make changes to your lifestyle.	23. Program executers' views and experiences on how their guidance and coaching	23.2 Views and experiences on use of behavioural change techniques	Interviews executers
23.2.12 PEX Come up with strategies to deal with relapses	Any talk of (the usefulnes of) coming up with strategies to deal with relapses.	23. Program executers' views and experiences on how their guidance and coaching	23.2 Views and experiences on use of behavioural change techniques	Interviews executers
23.2.13 PEX Create awareness / insight in participants' own situation and progress
24.0.1 PEX Views and experiences: Overall program
24.0.2 PEX Views and experiences on the overall nutrition aspect
24.0.3 PEX Views and experiences: Overall movement aspect
24.0.4 PEX Views and experiences: Overall sleep and relaxation aspect
24.0.5 PEX Perceived impact of social support
24.0.6 PEX Views and experiences group process/ approach
24.1.1 PEX Views and experiences: Intake / screening / information given before the program	Any talk of the satisfaction and usefulness of the intake or screening session.	24. Program executers' views and experiences of the tools and activities used	Interviews executers	24.1 Views and experiences of tools and activities
24.1.2 PEX Views and experiences: Measurements / follow-up measurements	Any talk of the satisfaction and usefulness of the follow-up measurements.	24. Program executers' views and experiences of the tools and activities used	Interviews executers	24.1 Views and experiences of tools and activities
24.1.3 PEX Views and experiences: Eetmeter	Any talk of the satisfaction and usefulness of the Eetmeter.	24. Program executers' views and experiences of the tools and activities used	Interviews executers	24.1 Views and experiences of tools and activities
24.1.4 PEX Views and experiences: Nutrition information (in binder)	Any talk of the satisfaction and usefulness of the intake or screening session.	24. Program executers' views and experiences of the tools and activities used	Interviews executers	24.1 Views and experiences of tools and activities
24.1.5 PEX Views and experiences: Meal plan and recipes	Any talk of the satisfaction and usefulness of the meal plan and recipes.	24. Program executers' views and experiences of the tools and activities used	Interviews executers	24.1 Views and experiences of tools and activities
24.1.6 PEX Views and experiences: Homework assignments	Any talk of the satisfaction and usefulness of the homework assignments associated with the group sessions.	24. Program executers' views and experiences of the tools and activities used	Interviews executers	24.1 Views and experiences of tools and activities
24.1.7 PEX WhatsApp group chat	Any talk of the satisfaction and usefulness of the WhatApp group chat.	24. Program executers' views and experiences of the tools and activities used	Interviews executers	24.1 Views and experiences of tools and activities
24.1.8 PEX Views and experiences: Fitbit	Any talk of the satisfaction and usefulness of the Fitbit.	24. Program executers' views and experiences of the tools and activities used	Interviews executers	24.1 Views and experiences of tools and activities
24.1.9 PEX Views and experiences: 1 on 1 guidance dietist	Any talk of the satisfaction and usefulness of the 1 on 1 dietary advice with the dietician(s).	24. Program executers' views and experiences of the tools and activities used	Interviews executers	24.1 Views and experiences of tools and activities
24.1.10 PEX 1 on 1 guidance physical therapist	Any talk of the satisfaction and usefulness of the 1 on 1 dietary advice with the physical therapist.	24. Program executers' views and experiences of the tools and activities used	Interviews executers	24.1 Views and experiences of tools and activities
24.1.11 PEX Views and experiences: Fasting protocol	Any talk of the satisfaction of the fasting ptotocol.	24. Program executers' views and experiences of the tools and activities used	Interviews executers	24.1 Views and experiences of tools and activities
24.1.13 PEX Views and experiences: Other tools and activities
24.1.14 PEX Group sessions: Group discussion
24.1.15 PEX intervention vs. control group
24.4.1 PEX Effect of COVID 19
25.1.1 PEX The tempo in which the information was given	Any talk about satisfaction of the tempo in which the information was given.	25.1 Views and experiences group sessions	25. Program executers' views and experiences of (specific) group sessions	Interviews executers
25.1.2 PEX Group sessions: The ability to understand what was discussed	Any talk about satisfaction of whether the participants seemed to understand the information.	25.1 Views and experiences group sessions	25. Program executers' views and experiences of (specific) group sessions	Interviews executers
25.1.3 PEX Group sessions: The length of the sessions	Any talk about satisfaction of the length of the sessions.	25.1 Views and experiences group sessions	25. Program executers' views and experiences of (specific) group sessions	Interviews executers
25.1.4 PEX Group sessions: The number of sessions	Any talk about satisfaction of the number of sessions.	25.1 Views and experiences group sessions	25. Program executers' views and experiences of (specific) group sessions	Interviews executers
25.1.5 PEX Group sessions: The time between sessions	Any talk about satisfaction of the time between sessions.	25.1 Views and experiences group sessions	25. Program executers' views and experiences of (specific) group sessions	Interviews executers
25.1.6 PEX Group sessions: The number of participants in the groups	Any talk about satisfaction of the number of participants in the groups.	25.1 Views and experiences group sessions	25. Program executers' views and experiences of (specific) group sessions	Interviews executers
25.1.7 PEX Group sessions: Topics discussed	Any talk about satisfaction of the topics discussed.	25.1 Views and experiences group sessions	25. Program executers' views and experiences of (specific) group sessions	Interviews executers
25.1.8 PEX Relevance of discussed topics	Any talk about satisfaction of the relevance of discussed topics.	25.1 Views and experiences group sessions	25. Program executers' views and experiences of (specific) group sessions	Interviews executers
25.1.9 PEX Group sessions: Amount of information given about the various topics	Any talk about satisfaction of the amount of information given about the various topics.	25.1 Views and experiences group sessions	25. Program executers' views and experiences of (specific) group sessions	Interviews executers
25.1.10 PEX Group sessions: Experience of taking part of the group session	Any talk about satisfaction of the experience of taking part of the group session.	25.1 Views and experiences group sessions	25. Program executers' views and experiences of (specific) group sessions	Interviews executers
25.1.11 PEX Group sessions: Opportunities to ask questions	Any talk about satisfaction of the opportunities to ask questions.	25.1 Views and experiences group sessions	25. Program executers' views and experiences of (specific) group sessions	Interviews executers
25.1.12 PEX Answers and reactions to input given	Any talk about satisfaction of the ability to answer participant's questions.	25.1 Views and experiences group sessions	25. Program executers' views and experiences of (specific) group sessions	Interviews executers
25.1.13 PEX Group sessions: other
25.2.1 PEX Views and experiences: Group sessions in general	Any talk of the satisfaction of the group sessions in general.	25.2 Views and experiences of individual group sessions	25. Program executers' views and experiences of (specific) group sessions	Interviews executers
25.2.2 PEX Cooking workshop	Any talk of the satisfaction of the cooking workshop.	25.2 Views and experiences of individual group sessions	25. Program executers' views and experiences of (specific) group sessions	Interviews executers
25.2.3 PEX Potluck	Any talk of the satisfaction of the potluck.	25.2 Views and experiences of individual group sessions	25. Program executers' views and experiences of (specific) group sessions	Interviews executers
25.2.4 PEX Views and experiences: PT intake and evaluation	Any talk of the satisfaction of the PT intake and evaluation.	25.2 Views and experiences of individual group sessions	25. Program executers' views and experiences of (specific) group sessions	Interviews executers
25.2.5 PEX Views and experiences: Movement sessions	Any talk of the satisfaction of the movement sessions.	25.2 Views and experiences of individual group sessions	25. Program executers' views and experiences of (specific) group sessions	Interviews executers
25.2.6 PEX Views and experiences: Sleep and relaxation sessions	Any talk of the satisfaction of the sleep sessions.	25.2 Views and experiences of individual group sessions	25. Program executers' views and experiences of (specific) group sessions	Interviews executers
25.3.1 PEX Sessions given live or online	Any talk about feasability and satisfaction of the sessions given live or online	25. Program executers' views and experiences of (specific) group sessions	25.3 Views of sessions given live or online	Interviews executers
25.4.2 PEX Overall nutrition aspects	Essential elements
25.4.3 PEX Sleep and relaxation aspects in program in general
25.5.1 PEX Coherence program
25.5.2 PEX Distribution program aspects
26.1.1 PEX Views and experiences: Group setting	Any talk of the overall percieved impact and usefulness of the group setting.	26. Experience and perceived impact of group setting according to program executers	26.1 Views and experiences of group setting	Interviews executers
26.1.2 PEX Factors that influenced group setting	Any talk of factors which influenced the group setting (positive or negative).	26. Experience and perceived impact of group setting according to program executers	26.1 Views and experiences of group setting	Interviews executers
27.1.1 PEX Satisfaction with the instructions received and preparation	Any talk of the satisfaction with the instructions received and preparation.	27. The extent to which program executers were satisfied with the instructions received and preparation	Interviews executers	27.1 Satisfaction with the instructions received and preparation
28.1.1 PEX Background and education	Any talk about education or occupational experience / background.	28.1 Characteristics program executers	28. Characteristics and motivation of program executers	Interviews executers
28.1.2 PEX Current position	Any talk of current position and duration working as such.	28.1 Characteristics program executers	28. Characteristics and motivation of program executers	Interviews executers
28.1.3 PEX Experience with lifestyle interventions	Any talk of experience with performance of or contribution to lifestyle interventions.	28.1 Characteristics program executers	28. Characteristics and motivation of program executers	Interviews executers
28.1.4 PEX Age	Age of the professional.	28.1 Characteristics program executers	28. Characteristics and motivation of program executers	Interviews executers
28.1.5 PEX Other characteristics
28.2.1 PEX Motivation to take part in research / start up research	Any talk about motivation to take part in Plants for Joints project.	28.2 Motivation to take part in research / start up research	28. Characteristics and motivation of program executers	Interviews executers
28.2.2 PEX Preparation on role and tasks in program
29.1.1 PEX Collaboration with other group leaders / coaches	Any talk of satisfaction of collaboration with other group leaders / coaches.	Interviews executers	29.1 Collaboration	29. Collaboration and perceived barriers and facilitators to implementing the program according to program executers
29.2.1 PEX Reade	Any talk of Reade as a barrier or facilitator of the study.	29.2 Barriers and facilitators	Interviews executers	29. Collaboration and perceived barriers and facilitators to implementing the program according to program executers
29.2.2 PEX Other barriers and facilitators	Any talk of barriers and facilitators (excluding Reade) of the study.	29.2 Barriers and facilitators	Interviews executers	29. Collaboration and perceived barriers and facilitators to implementing the program according to program executers
30.1.1 FG The group sessions in general	Any talk about improvement points of the group sessions in general.	30.1 Improvement points group sessions	Focusgroup participants	30. Participants' improvement points
30.1.2 FG The tempo in which the information was given	Any talk about improvement points of the tempo in which the information was given.	30.1 Improvement points group sessions	Focusgroup participants	30. Participants' improvement points
30.1.3 FG The ability to understand what was discussed	Any talk about improvement points of the ability to understand what was discussed.	30.1 Improvement points group sessions	Focusgroup participants	30. Participants' improvement points
30.1.4 FG The length of the sessions	Any talk about improvement points of the length of the sessions.	30.1 Improvement points group sessions	Focusgroup participants	30. Participants' improvement points
30.1.5 FG The number of sessions	Any talk about improvement points of the number of sessions.	30.1 Improvement points group sessions	Focusgroup participants	30. Participants' improvement points
30.1.6 FG The time between sessions	Any talk about improvement points of the time between sessions.	30.1 Improvement points group sessions	Focusgroup participants	30. Participants' improvement points
30.1.7 FG The number of participants in the groups	Any talk about improvement points of the number of participants in the groups.	30.1 Improvement points group sessions	Focusgroup participants	30. Participants' improvement points
30.1.8 FG Topics discussed	Any talk about improvement points of the topics discussed.	30.1 Improvement points group sessions	Focusgroup participants	30. Participants' improvement points
30.1.9 FG Relevance of discussed topics	Any talk about improvement points of the relevance of discussed topics.	30.1 Improvement points group sessions	Focusgroup participants	30. Participants' improvement points
30.1.10 FG Amount of information given about the various topics	Any talk about improvement points of the amount of information given about the various topics.	30.1 Improvement points group sessions	Focusgroup participants	30. Participants' improvement points
30.1.11 FG Experience of taking part of the group session	Any talk about improvement points of the experience of taking part of the group session.	30.1 Improvement points group sessions	Focusgroup participants	30. Participants' improvement points
30.1.12 FG Opportunities to ask questions	Any talk about improvement points of the opportunities to ask questions.	30.1 Improvement points group sessions	Focusgroup participants	30. Participants' improvement points
30.1.13 FG Answers and reactions to my input	Any talk about improvement points of the answers and reactions to my input.	30.1 Improvement points group sessions	Focusgroup participants	30. Participants' improvement points
30.1.14 FG The information which was given by the group leaders and coaches	Any talk about improvement points of the information which was given by the group leaders and coaches.	30.1 Improvement points group sessions	Focusgroup participants	30. Participants' improvement points
30.1.15 FG Sessions given live or online	Any talk about improvement points of the sessions given live or online.	30.1 Improvement points group sessions	Focusgroup participants	30. Participants' improvement points
30.2.1 FG Intake / screening	Any talk of improvement points of the intake or screening session.	30.2 Improvement points tools and activities	Focusgroup participants	30. Participants' improvement points
30.2.2 FG Follow-up measurements	Any talk of improvement points of the follow-up measurements.	30.2 Improvement points tools and activities	Focusgroup participants	30. Participants' improvement points
30.2.3 FG Eetmeter	Any talk of improvement points of the Eetmeter.	30.2 Improvement points tools and activities	Focusgroup participants	30. Participants' improvement points
30.2.4 FG Nutrition information (in binder)	Any talk of improvement points of the intake or screening session.	30.2 Improvement points tools and activities	Focusgroup participants	30. Participants' improvement points
30.2.5 FG Meal plan and recipes	Any talk of improvement points of the meal plan and recipes.	30.2 Improvement points tools and activities	Focusgroup participants	30. Participants' improvement points
30.2.6 FG Homework assignments	Any talk of improvement points of the homework assignments associated with the group sessions.	30.2 Improvement points tools and activities	Focusgroup participants	30. Participants' improvement points
30.2.7 FG WhatsApp group chat	Any talk of improvement points of the WhatApp group chat.	30.2 Improvement points tools and activities	Focusgroup participants	30. Participants' improvement points
30.2.8 FG Fitbit	Any talk of improvement points of the Fitbit.	30.2 Improvement points tools and activities	Focusgroup participants	30. Participants' improvement points
30.2.9 FG 1 on 1 guidance dietist	Any talk of improvement points of the 1 on 1 dietary advice with the dietician(s).	30.2 Improvement points tools and activities	Focusgroup participants	30. Participants' improvement points
30.2.10 FG 1 on 1 guidance fysio	Any talk of improvement points of the 1 on 1 guidance with the physical therapist.	30.2 Improvement points tools and activities	Focusgroup participants	30. Participants' improvement points
30.2.11 FG Fasting protocol	Any talk of improvement points of the fasting ptotocol.	30.2 Improvement points tools and activities	Focusgroup participants	30. Participants' improvement points
30.3.1 FG In general	Any talk of improvement points of the supervision and guidance in general.	Focusgroup participants	30.3 Improvement points guidance and coaching	30. Participants' improvement points
30.3.2 FG Group leaders	Any talk of improvement points of the guidance from the group leaders.	Focusgroup participants	30.3 Improvement points guidance and coaching	30. Participants' improvement points
30.3.3 FG Movement coaches	Any talk of improvement points of the guidance from the movement coaches.	Focusgroup participants	30.3 Improvement points guidance and coaching	30. Participants' improvement points
30.3.4 FG Physical therapist	Any talk of improvement points of the guidance from the physical therapist.	Focusgroup participants	30.3 Improvement points guidance and coaching	30. Participants' improvement points
30.3.5 FG Sleep coaches	Any talk of improvement points of the guidance from the sleep coaches.	Focusgroup participants	30.3 Improvement points guidance and coaching	30. Participants' improvement points
30.3.6 FG Dieticians / interns	Any talk of improvement points of the guidance from the dieticians / interns.	Focusgroup participants	30.3 Improvement points guidance and coaching	30. Participants' improvement points
30.3.7 FG Distibution between group and individual guidance	Any talk of improvement points of the distibution between group and individual guidance.	Focusgroup participants	30.3 Improvement points guidance and coaching	30. Participants' improvement points
30.4.1 FG Other improvement points / suggestions	Any talk of other improvement points or suggestions which do not fit into the other categories.	30.4 Other improvement points	Focusgroup participants	30. Participants' improvement points
30.4.2 FG Involvement attending physician
30.5.1 FG Other interesting points
31.0.1 PEX Improvement points: overall program
31.0.3 PEX Improvement points: movement aspect
31.0.4 PEX Improvement points: Sleep en relaxation aspect
31.0.5 PEX Improvement points: Social support
31.1.1 PEX The tempo in which the information was given	Any talk about improvement points of the tempo in which the information was given.	31. Program executers' improvement points: group sessions	31.1 Improvement points group sessions	Interviews executers
31.1.2 PEX The ability to understand what was discussed	Any talk about improvement points of whether the participants seemed to understand the information.	31. Program executers' improvement points: group sessions	31.1 Improvement points group sessions	Interviews executers
31.1.3 PEX The length of the sessions	Any talk about improvement points of the length of the sessions.	31. Program executers' improvement points: group sessions	31.1 Improvement points group sessions	Interviews executers
31.1.4 PEX Improvement points: The number of sessions	Any talk about improvement points of the number of sessions.	31. Program executers' improvement points: group sessions	31.1 Improvement points group sessions	Interviews executers
31.1.5 PEX Improvement points Group sessions: The time between sessions	Any talk about improvement points of the time between sessions.	31. Program executers' improvement points: group sessions	31.1 Improvement points group sessions	Interviews executers
31.1.6 PEX Improvement points The number of participants in the groups	Any talk about improvement points of the number of participants in the groups.	31. Program executers' improvement points: group sessions	31.1 Improvement points group sessions	Interviews executers
31.1.7 PEX Topics discussed	Any talk about improvement points of the topics discussed.	31. Program executers' improvement points: group sessions	31.1 Improvement points group sessions	Interviews executers
31.1.8 PEX Relevance of discussed topics	Any talk about improvement points of the relevance of discussed topics.	31. Program executers' improvement points: group sessions	31.1 Improvement points group sessions	Interviews executers
31.1.9 PEX Improvement points: Amount of information given about the various topics	Any talk about improvement points of the amount of information given about the various topics.	31. Program executers' improvement points: group sessions	31.1 Improvement points group sessions	Interviews executers
31.1.10 PEX Experience of taking part of the group session	Any talk about improvement points of the experience of taking part of the group session.	31. Program executers' improvement points: group sessions	31.1 Improvement points group sessions	Interviews executers
31.1.11 PEX Opportunities to ask questions	Any talk about improvement points of the opportunities to ask questions.	31. Program executers' improvement points: group sessions	31.1 Improvement points group sessions	Interviews executers
31.1.12 PEX Answers and reactions to input given	Any talk about improvement points of the ability to answer participant's questions.	31. Program executers' improvement points: group sessions	31.1 Improvement points group sessions	Interviews executers
31.1.13 PEX Improvement points: Sessions given live or online	Any talk about improvement points of the sessions given live or online.	31. Program executers' improvement points: group sessions	31.1 Improvement points group sessions	Interviews executers
31.1.14 PEX Improvement points: Distibution between group and individual guidance	Any talk of improvement points of the (distibution between) group and individual guidance.	31. Program executers' improvement points: group sessions	31.1 Improvement points group sessions	Interviews executers
31.1.15 PEX Improvement points group sessions: Other
31.2.1 PEX Improvement points: Group sessions in general	Any talk of the improvement of group sessions in general.	31.2 Improvement points individual group sessions	31. Program executers' improvement points: group sessions	Interviews executers
31.2.2 PEX Cooking workshop	Any talk of improvement points of the cooking workshop.	31.2 Improvement points individual group sessions	31. Program executers' improvement points: group sessions	Interviews executers
31.2.3 PEX Potluck	Any talk of improvement points of the potluck.	31.2 Improvement points individual group sessions	31. Program executers' improvement points: group sessions	Interviews executers
31.2.4 PEX Improvement points PT intake and evaluation	Any talk of improvement points of the PT intake and evaluation.	31.2 Improvement points individual group sessions	31. Program executers' improvement points: group sessions	Interviews executers
31.2.5 PEX Improvement points: Movement sessions	Any talk of improvement points of the movement sessions.	31.2 Improvement points individual group sessions	31. Program executers' improvement points: group sessions	Interviews executers
31.2.6 PEX Improvement points sleep and relaxation sessions	Any talk of improvement points of the sleep sessions.	31.2 Improvement points individual group sessions	31. Program executers' improvement points: group sessions	Interviews executers
31.3.1 PEX Improvement points: Intake / screening / information given before te start of the program	Any talk of improvement points of the intake or screening session.	31.3 Improvement points tools and activities	31. Program executers' improvement points: group sessions	Interviews executers
31.3.2 PEX Improvement points: Follow-up measurements	Any talk of improvement points of the follow-up measurements.	31.3 Improvement points tools and activities	31. Program executers' improvement points: group sessions	Interviews executers
31.3.3 PEX Improvement points: Eetmeter	Any talk of improvement points of the Eetmeter.	31.3 Improvement points tools and activities	31. Program executers' improvement points: group sessions	Interviews executers
31.3.4 PEX Improvement points: Nutrition information (in binder)	Any talk of improvement points of the intake or screening session.	31.3 Improvement points tools and activities	31. Program executers' improvement points: group sessions	Interviews executers
31.3.5 PEX Improvement points: Meal plan and recipes	Any talk of improvement points of the meal plan and recipes.	31.3 Improvement points tools and activities	31. Program executers' improvement points: group sessions	Interviews executers
31.3.6 PEX Homework assignments	Any talk of improvement points of the homework assignments associated with the group sessions.	31.3 Improvement points tools and activities	31. Program executers' improvement points: group sessions	Interviews executers
31.3.7 PEX WhatsApp group chat	Any talk of improvement points of the WhatApp group chat.	31.3 Improvement points tools and activities	31. Program executers' improvement points: group sessions	Interviews executers
31.3.8 PEX Improvement points: Fitbit	Any talk of improvement points of the Fitbit.	31.3 Improvement points tools and activities	31. Program executers' improvement points: group sessions	Interviews executers
31.3.9 PEX Improvement points: 1 on 1 guidance dietist	Any talk of improvement points of the 1 on 1 dietary advice with the dietician(s).	31.3 Improvement points tools and activities	31. Program executers' improvement points: group sessions	Interviews executers
31.3.10 PEX Fasting protocol	Any talk of improvement points of the fasting ptotocol.	31.3 Improvement points tools and activities	31. Program executers' improvement points: group sessions	Interviews executers
31.3.10 PEX Improvement points: Fasting protocol
31.3.11 PEX Other improvement points: tools and activities
31.4.1 PEX Other improvement points	Any talk of improvement points not fitting into other categories.	31. Program executers' improvement points: group sessions	31.4 Other improvement points	Interviews executers
31.5.1 PEX Improvement points: Guidance and coaching
31.5.2 PEX Improvement points: Distibution between group and individual guidance
31.7.1 PEX Improvement points: Use of behavioural change techniques
32.1.1 PEX Suggestions for future implementation of the lifestyle program	Any talk of tips or suggestions for future implementation of the lifestyle program.	32. Program executers' suggetions: future implementation, including desired profile executors	32.1 Future implementation	Interviews executers
32.1.2 PEX Profile recommended to sucessfully complete the role	Any talk about the profile recommended to sucessfully complete the role.	32. Program executers' suggetions: future implementation, including desired profile executors	32.1 Future implementation	Interviews executers
32.2 PEX Suggestions for future research
38.1.1 PEX Improvement points: Group setting
